# Supplementary material for: A Probabilistic Model in Cross-Sectional Studies for Identifying Interactions between Two Persistent Vector-Borne Pathogens in Reservoir Populations
Source: PLoS One. 2013 Jun 20;8(6):e66167. doi: 10.1371/journal.pone.0066167 (PMC3688727; doi:10.1371/journal.pone.0066167)
Supplement: Table S1 — Variation of the α risk under H0 of test based on our probabilistic model, according to different number of individuals and different pathogen prevalences. 1000 simulations were performed to create a simulated data set. The numbers of individuals of different states of infection were drawn at random from a multinomial distribution. The model parameters were fixed a priori: (pi,qi) ε {0.10,0.20,0.30,0.40,0.50,0.60,0.70,0.80,0.90} under the null hypothesis (Wa = WA = 1), for a range from 200 to 1000 individuals. The estimated α risk can thus be compared to the theoretical value defined a priori (0.05). (XLS) [file pone.0066167.s001.xls]

## Sheet: Table S1
Table S1. Variation of the α risk under H0 of test based on our probabilistic model, according to different number of individuals and different pathogen prevalences.
Number of individuals	Prevalence rate of pathogen 1 / prevalence rate of pathogen 2
	0.10/0.10	0.20/0.10	0.20/0.20	0.30/0.10	0.30/0.20	0.30/0.30	0.40/0.10	0.40/0.20	0.40/0.30	0.40/0.40	0.50/0.10	0.50/0.20	0.50/0.30	0.50/0.40	0.50/0.50	0.60/0.10*	0.60/0.20	0.60/0.30	0.60/0.40	0.60/0.50	0.60/0.60	0.70/0.10	0.70/0.20	0.70/0.30	0.70/0.40	0.70/0.50	0.70/0.60	0.70/0.70	0.80/0.10	0.80/0.20	0.80/0.30	0.80/0.40	0.80/0.50	0.80/0.60	0.80/0.70	0.80/0.80	0.90/0.10	0.90/0.20	0.90/0.30	0.90/0.40	0.90/0.50	0.90/0.60	0.90/0.70	0.90/0.80	0.90/0.90
200	0.055	0.064	0.056	0.070	0.045	0.055	0.053	0.057	0.056	0.056	0.070	0.057	0.049	0.046	0.056	0.067	0.054	0.057	0.058	0.054	0.054	0.065	0.056	0.062	0.062	0.058	0.068	0.047	0.061	0.058	0.060	0.068	0.072	0.056	0.059	0.034	0.040	0.059	0.060	0.066	0.061	0.046	0.054	0.034	0.025
300	0.076	0.054	0.047	0.048	0.044	0.056	0.058	0.059	0.051	0.064	0.069	0.051	0.042	0.042	0.053	0.051	0.045	0.052	0.071	0.047	0.043	0.060	0.065	0.051	0.053	0.054	0.054	0.055	0.072	0.078	0.056	0.052	0.068	0.050	0.023	0.047	0.061	0.054	0.053	0.048	0.053	0.037	0.030	0.027	0.042
400	0.078	0.054	0.049	0.052	0.061	0.045	0.065	0.062	0.046	0.052	0.062	0.053	0.056	0.034	0.043	0.066	0.051	0.046	0.059	0.044	0.049	0.060	0.058	0.042	0.049	0.064	0.059	0.068	0.067	0.056	0.058	0.061	0.059	0.051	0.061	0.036	0.063	0.053	0.058	0.057	0.043	0.045	0.041	0.039	0.032
500	0.053	0.051	0.051	0.051	0.033	0.040	0.032	0.047	0.057	0.047	0.058	0.052	0.051	0.057	0.048	0.050	0.042	0.054	0.061	0.049	0.055	0.049	0.043	0.045	0.062	0.052	0.048	0.082	0.060	0.046	0.049	0.041	0.052	0.059	0.049	0.028	0.042	0.055	0.058	0.074	0.055	0.037	0.032	0.037	0.041
600	0.061	0.056	0.043	0.062	0.047	0.042	0.060	0.048	0.046	0.061	0.054	0.055	0.055	0.047	0.057	0.046	0.044	0.047	0.050	0.050	0.052	0.051	0.050	0.047	0.048	0.057	0.058	0.056	0.068	0.065	0.049	0.070	0.053	0.052	0.061	0.040	0.051	0.064	0.049	0.058	0.056	0.046	0.045	0.029	0.023
700	0.047	0.054	0.056	0.036	0.059	0.045	0.039	0.045	0.060	0.068	0.053	0.052	0.046	0.052	0.049	0.049	0.044	0.055	0.043	0.049	0.046	0.071	0.052	0.046	0.057	0.042	0.063	0.052	0.053	0.053	0.055	0.042	0.054	0.055	0.067	0.041	0.066	0.064	0.074	0.060	0.057	0.050	0.049	0.044	0.035
800	0.053	0.055	0.047	0.055	0.045	0.055	0.057	0.044	0.052	0.051	0.048	0.049	0.068	0.049	0.045	0.054	0.053	0.049	0.059	0.059	0.061	0.048	0.052	0.053	0.056	0.045	0.062	0.063	0.042	0.042	0.036	0.053	0.055	0.047	0.068	0.042	0.041	0.061	0.056	0.066	0.059	0.043	0.046	0.033	0.031
900	0.053	0.055	0.046	0.057	0.039	0.041	0.043	0.059	0.045	0.045	0.046	0.061	0.048	0.048	0.047	0.054	0.053	0.062	0.049	0.047	0.046	0.055	0.062	0.062	0.044	0.054	0.045	0.045	0.062	0.058	0.054	0.061	0.056	0.046	0.060	0.039	0.052	0.056	0.058	0.046	0.067	0.060	0.046	0.033	0.020
1000	0.045	0.050	0.045	0.058	0.047	0.045	0.045	0.044	0.047	0.053	0.046	0.063	0.051	0.057	0.052	0.057	0.050	0.053	0.043	0.047	0.036	0.054	0.059	0.051	0.037	0.047	0.057	0.064	0.061	0.051	0.040	0.050	0.045	0.061	0.058	0.054	0.059	0.045	0.063	0.052	0.072	0.048	0.043	0.024	0.035
* This case corresponds to the biological case that you tested in the paper
