# Supplementary material for: A Probabilistic Model in Cross-Sectional Studies for Identifying Interactions between Two Persistent Vector-Borne Pathogens in Reservoir Populations
Source: PLoS One. 2013 Jun 20;8(6):e66167. doi: 10.1371/journal.pone.0066167 (PMC3688727; doi:10.1371/journal.pone.0066167)
Supplement: Table S2 — Variation of the α risk under H0 of Chi-square test of independence for juveniles and for adults, according to different number of individuals and different pathogen prevalences. 1000 simulations were performed to create a simulated data set. The numbers of individuals of different states of infection were drawn at random from a multinomial distribution. The model parameters were fixed a priori: (pi,qi) ε {0.10,0.20,0.30,0.40,0.50,0.60,0.70,0.80,0.90} under the null hypothesis (Wa = WA = 1), for a range from 200 to 1000 individuals. The estimated α risk can thus be compared to the theoretical value defined a priori (0.05). (XLS) [file pone.0066167.s002.xls]

## Sheet: Table S2
Table S2. Variation of the α risk under H0 of Chi-square test of independence for juveniles and for adults, according to different number of individuals and different pathogen prevalences.
	Number of individuals	Prevalence rate of pathogen 1 / prevalence rate of pathogen 2
		0.10/0.10	0.20/0.10	0.20/0.20	0.30/0.10	0.30/0.20	0.30/0.30	0.40/0.10	0.40/0.20	0.40/0.30	0.40/0.40	0.50/0.10	0.50/0.20	0.50/0.30	0.50/0.40	0.50/0.50	0.60/0.10*	0.60/0.20	0.60/0.30	0.60/0.40	0.60/0.50	0.60/0.60	0.70/0.10	0.70/0.20	0.70/0.30	0.70/0.40	0.70/0.50	0.70/0.60	0.70/0.70	0.80/0.10	0.80/0.20	0.80/0.30	0.80/0.40	0.80/0.50	0.80/0.60	0.80/0.70	0.80/0.80	0.90/0.10	0.90/0.20	0.90/0.30	0.90/0.40	0.90/0.50	0.90/0.60	0.90/0.70	0.90/0.80	0.90/0.90
JUVENILES	200	0.039	0.052	0.060	0.055	0.048	0.054	0.042	0.052	0.053	0.051	0.048	0.054	0.042	0.042	0.048	0.046	0.065	0.060	0.052	0.043	0.036	0.058	0.043	0.052	0.053	0.050	0.052	0.055	0.051	0.053	0.041	0.051	0.064	0.055	0.056	0.050	0.047	0.049	0.064	0.060	0.069	0.055	0.059	0.057	0.043
	300	0.044	0.052	0.035	0.050	0.051	0.054	0.060	0.050	0.046	0.055	0.050	0.044	0.047	0.045	0.057	0.054	0.053	0.042	0.073	0.060	0.058	0.058	0.054	0.051	0.033	0.055	0.062	0.052	0.044	0.063	0.049	0.045	0.058	0.047	0.034	0.049	0.047	0.047	0.041	0.035	0.057	0.048	0.032	0.038	0.047
	400	0.047	0.042	0.046	0.046	0.065	0.057	0.055	0.051	0.044	0.045	0.052	0.049	0.047	0.033	0.051	0.043	0.043	0.054	0.057	0.052	0.045	0.063	0.059	0.059	0.047	0.062	0.060	0.048	0.051	0.048	0.049	0.055	0.052	0.037	0.052	0.043	0.057	0.046	0.054	0.044	0.046	0.044	0.056	0.045	0.043
	500	0.045	0.043	0.044	0.044	0.037	0.055	0.037	0.046	0.062	0.055	0.067	0.047	0.060	0.053	0.054	0.050	0.042	0.043	0.050	0.049	0.046	0.048	0.046	0.048	0.063	0.051	0.044	0.058	0.049	0.044	0.055	0.050	0.036	0.053	0.045	0.036	0.027	0.053	0.049	0.051	0.046	0.049	0.046	0.046	0.044
	600	0.048	0.043	0.045	0.050	0.041	0.054	0.056	0.052	0.044	0.051	0.054	0.054	0.040	0.045	0.055	0.046	0.040	0.051	0.056	0.049	0.037	0.052	0.046	0.044	0.051	0.050	0.057	0.048	0.056	0.058	0.045	0.064	0.057	0.044	0.062	0.045	0.051	0.057	0.039	0.040	0.050	0.057	0.050	0.042	0.042
	700	0.043	0.051	0.042	0.044	0.053	0.048	0.028	0.054	0.062	0.067	0.049	0.050	0.057	0.050	0.048	0.053	0.044	0.057	0.046	0.047	0.047	0.058	0.040	0.045	0.046	0.050	0.049	0.047	0.043	0.053	0.051	0.053	0.049	0.041	0.052	0.040	0.050	0.049	0.051	0.048	0.046	0.053	0.049	0.052	0.056
	800	0.042	0.045	0.044	0.053	0.046	0.059	0.044	0.039	0.057	0.051	0.051	0.047	0.050	0.054	0.044	0.048	0.054	0.052	0.060	0.046	0.051	0.048	0.044	0.043	0.049	0.040	0.049	0.046	0.044	0.055	0.050	0.054	0.058	0.041	0.055	0.052	0.045	0.034	0.041	0.053	0.043	0.047	0.051	0.051	0.050
	900	0.046	0.041	0.048	0.051	0.053	0.039	0.044	0.063	0.044	0.054	0.049	0.059	0.041	0.045	0.046	0.052	0.056	0.048	0.044	0.050	0.046	0.042	0.057	0.054	0.045	0.045	0.037	0.048	0.061	0.054	0.054	0.058	0.051	0.054	0.049	0.034	0.060	0.047	0.051	0.036	0.055	0.059	0.054	0.057	0.047
	1000	0.039	0.048	0.037	0.062	0.049	0.046	0.050	0.044	0.043	0.061	0.047	0.051	0.040	0.037	0.039	0.046	0.053	0.051	0.042	0.044	0.045	0.051	0.050	0.060	0.046	0.047	0.054	0.045	0.049	0.049	0.052	0.048	0.054	0.064	0.039	0.051	0.039	0.043	0.053	0.045	0.050	0.058	0.054	0.041	0.062
ADULTS	200	0.046	0.049	0.049	0.061	0.040	0.059	0.051	0.055	0.057	0.051	0.060	0.051	0.06	0.046	0.056	0.061	0.042	0.055	0.057	0.048	0.055	0.048	0.050	0.056	0.062	0.045	0.049	0.026	0.036	0.047	0.058	0.062	0.054	0.055	0.043	0.064	0.061	0.022	0.015	0.035	0.035	0.064	0.079	0.063	0.028
	300	0.042	0.052	0.053	0.049	0.049	0.052	0.053	0.044	0.040	0.053	0.057	0.050	0.052	0.038	0.038	0.039	0.046	0.048	0.055	0.052	0.043	0.031	0.055	0.045	0.051	0.05	0.041	0.028	0.034	0.055	0.055	0.043	0.040	0.029	0.040	0.058	0.052	0.022	0.029	0.037	0.033	0.059	0.063	0.072	0.034
	400	0.059	0.055	0.052	0.052	0.060	0.042	0.064	0.046	0.039	0.046	0.052	0.049	0.050	0.043	0.036	0.055	0.055	0.047	0.052	0.054	0.051	0.050	0.053	0.037	0.045	0.064	0.052	0.042	0.049	0.047	0.060	0.049	0.069	0.040	0.052	0.058	0.051	0.030	0.025	0.029	0.028	0.048	0.060	0.084	0.040
	500	0.050	0.046	0.057	0.049	0.041	0.040	0.042	0.061	0.051	0.050	0.047	0.055	0.049	0.050	0.053	0.037	0.048	0.061	0.056	0.052	0.055	0.046	0.039	0.042	0.052	0.040	0.044	0.058	0.045	0.045	0.046	0.037	0.056	0.048	0.036	0.046	0.048	0.037	0.043	0.038	0.037	0.046	0.056	0.070	0.049
	600	0.068	0.070	0.048	0.052	0.052	0.040	0.061	0.057	0.054	0.049	0.051	0.058	0.047	0.045	0.057	0.049	0.053	0.048	0.052	0.061	0.054	0.047	0.055	0.055	0.048	0.048	0.052	0.047	0.049	0.060	0.055	0.056	0.049	0.039	0.038	0.052	0.057	0.039	0.034	0.039	0.033	0.044	0.057	0.050	0.049
	700	0.041	0.042	0.055	0.042	0.053	0.043	0.054	0.042	0.061	0.045	0.055	0.063	0.057	0.043	0.050	0.039	0.061	0.060	0.052	0.046	0.053	0.055	0.047	0.035	0.051	0.042	0.057	0.048	0.051	0.040	0.051	0.049	0.055	0.058	0.036	0.038	0.046	0.054	0.057	0.049	0.039	0.046	0.054	0.076	0.061
	800	0.047	0.049	0.052	0.053	0.045	0.054	0.056	0.054	0.037	0.051	0.054	0.049	0.059	0.051	0.046	0.049	0.045	0.051	0.053	0.055	0.064	0.058	0.050	0.053	0.047	0.048	0.045	0.056	0.044	0.046	0.038	0.065	0.060	0.053	0.036	0.036	0.040	0.049	0.049	0.048	0.045	0.041	0.054	0.052	0.070
	900	0.045	0.049	0.051	0.058	0.051	0.058	0.046	0.040	0.044	0.048	0.054	0.061	0.062	0.043	0.044	0.049	0.051	0.069	0.050	0.044	0.062	0.064	0.055	0.051	0.042	0.057	0.046	0.046	0.047	0.053	0.044	0.049	0.053	0.035	0.040	0.048	0.032	0.046	0.051	0.042	0.037	0.042	0.046	0.059	0.075
	1000	0.043	0.045	0.047	0.052	0.038	0.035	0.043	0.035	0.057	0.041	0.046	0.057	0.046	0.063	0.050	0.049	0.046	0.051	0.050	0.048	0.046	0.056	0.057	0.057	0.036	0.042	0.044	0.046	0.054	0.059	0.030	0.047	0.042	0.052	0.046	0.034	0.039	0.045	0.057	0.038	0.038	0.043	0.056	0.052	0.099
* This case corresponds to the biological case that you tested in the paper
