# Supplementary material for: A Probabilistic Model in Cross-Sectional Studies for Identifying Interactions between Two Persistent Vector-Borne Pathogens in Reservoir Populations
Source: PLoS One. 2013 Jun 20;8(6):e66167. doi: 10.1371/journal.pone.0066167 (PMC3688727; doi:10.1371/journal.pone.0066167)
Supplement: Table S5 — Comparison of observed and estimated of different states of infection for the final model. The total sample size was 119 for juveniles (A) and 324 for adults (B). (XLS) [file pone.0066167.s005.xls]

## Sheet: Table S5
Table S5. Comparison of observed and estimated of different states of infection for the final model.
The total sample size was 119 for juveniles (A) and 324 for adults (B).
A
	Observed		Estimated
	49	68	50	67
	2	0	1	1
B
	Observed		Estimated
	120	157	119	158
	20	27	20	27
