# Supplementary material for: A Probabilistic Model in Cross-Sectional Studies for Identifying Interactions between Two Persistent Vector-Borne Pathogens in Reservoir Populations
Source: PLoS One. 2013 Jun 20;8(6):e66167. doi: 10.1371/journal.pone.0066167 (PMC3688727; doi:10.1371/journal.pone.0066167)
Supplement: Functions S1 — Functions to estimate the model probabilities. (TXT) [file pone.0066167.s006.txt]

#
# Functions S1
# Functions to estimate the model probabilities
#
###################################
# Elise Vaumourin et Patrick Gasqui
# created: 30/10/2012
####################################
#
fctModelEstimeProba <- function( px ) {

  # function to estimate the model probabilities

  # input data:
  p1 <- exp(-exp(px[1]))
  p2 <- exp(-exp(px[2]))
  q1 <- exp(-exp(px[3]))
  q2 <- exp(-exp(px[4]))

  # Weights of infection Wa:
  # JUVENILES
  ap <- exp(px[5])
  # ADULTS
  aq <- exp(px[6])
  
  # Weights of infection Wb:
  # JUVENILES
  bp <- ap*(1.0-p2)/((1.0-p1)+(ap*(p1-p2)))
  # ADULTS
  bq <- aq*(1.0-q2)/((1.0-q1)+(aq*(q1-q2)))
  
  # New variables:
  app2 <- ap*p2
  bpp1 <- bp*p1
  aqq2 <- aq*q2
  bqq1 <- bq*q1

  # calculation of the estimated probabilities:
  # JUVENILES
  vKJ <- 1.0 - ((app2-p2)*(bpp1-p1))
  PJE <- rep(0.0,4)

  # E1:0 et E2:0
  x <- 0.0
  x <- (1.0-p1)*(1.0-p2)
  x <- x + ((p1-bpp1)*app2*(1.0-p2))
  x <- x / vKJ
  PJE[1] <- x  

  # E1:0 et E2:1
  x <- 0.0
  x <- (1.0-p1)*p2
  x <- x + (p2*app2*(1.0-bpp1))
  x <- x - (p2*app2*(1.0-p1))
  x <- x / vKJ
  PJE[2] <- x 

  # E1:1 et E2:0
  x <- 0.0
  x <- (1.0-p2)*p1
  x <- x + (p1*bpp1*(1.0-app2))
  x <- x - (p1*bpp1*(1.0-p2))
  x <- x / vKJ
  PJE[3] <- x

  # E1:1 et E2:1
  x <- 0.0
  x <- (bpp1*p2)
  x <- x + (bpp1*p1*app2)
  x <- x - (bpp1*p1*p2)
  x <- x / vKJ
  PJE[4] <- x  

  # ADULTS
  vKA <- 1.0 - ((aqq2-q2)*(bqq1-q1))
  PAE <- rep(0.0,4)  

  # F1:0 et F2:0
  x <- 0.0
  x <- (1.0-q1)*(1.0-q2)
  x <- x + ((q1-bqq1)*aqq2*(1-q2))
  x <- x / vKA
  x <- x*PJE[1]
  PAE[1] <- x 
  
  # F1:0 et F2:1
  x <- 0.0
  x <- (1.0-q1)*q2
  x <- x + (q2*aqq2*(1-bqq1))
  x <- x - (q2*aqq2*(1-q1))
  x <- x / vKA
  x <- x*PJE[1]
  x <- x + ((1-bqq1)*PJE[2])
  PAE[2] <- x  

  # F1:1 et F2:0
  x <- 0.0
  x <- (1.0-q2)*q1
  x <- x + (q1*bqq1*(1-aqq2))
  x <- x - (q1*bqq1*(1-q2))
  x <- x / vKA
  x <- x*PJE[1]
  x <- x + ((1-aqq2)*PJE[3])
  PAE[3] <- x 

  # F1:1 et F2:1
  x <- 0.0
  x <- (bqq1*q2)
  x <- x + (bqq1*q1*aqq2)
  x <- x - (bqq1*q1*q2)
  x <- x / vKA
  x <- x*PJE[1]
  x <- x + (bqq1*PJE[2]+aqq2*PJE[3]+PJE[4])
  PAE[4] <- x 

  # output data:
  res <- list(PJE,PAE)	
  res

  } # END : fctModelEstimeProba
#
####################################
#
fctModelVariable <- function( px ) {

  # function to implement MG or SM

  # input data:
  # parameter vector: px

  # example SM without interaction:
  # Wprob <- fctModelEstimeProba(px[1:4],log(1.0,log(1.0))

  # for General model: MG
  Wprob <- fctModelEstimeProba(px)

  # output data:
  Wprob
  
  } # END : fctModelVariable
#
####################################
#
fctMVMG <- function(px, xDS) {

  # function for calculation -log( Likelihood )
  # Modified function of likelihood : 
  # have been retained, only the terms that depend on the parameters

  # input data:
  x <- xDS[[1]]
  YJTobs <- x[1]
  YATobs <- x[2]
  YJobs <- xDS[[2]]
  YAobs <- xDS[[3]]
  
  # calculation of the estimated probabilities:
  Xprob <- fctModelVariable(px)
  ZJest <- Xprob[[1]]
  ZAest <- Xprob[[2]]

  # calculation of the criterion to be minimized:
  resMV <- 0.0
  # JUVENILES
  for ( i in 1:4 ) {
    # estimator of -log( Likelihood ):
    resMV <- resMV - (YJobs[i]*log(ZJest[i]))
    }
  # ADULTS
  for ( i in 1:4 ) {
    # estimator of -log( Likelihood ):
    resMV <- resMV - (YAobs[i]*log(ZAest[i]))
    }

  # output data:
  resMV

  } # END : fctMV
#
####################################
#
# function used by nlm()
#
# resMG <- nlm(fctMVMG,pinit,xDS,hessian=T) 
#
####################################
